# Supplementary material for: Genetic Structure, Function, and Evolution of Capsule Biosynthesis Loci in Vibrio parahaemolyticus
Source: Front Microbiol. 2021 Jan 11;11:546150. doi: 10.3389/fmicb.2020.546150 (PMC7829505; doi:10.3389/fmicb.2020.546150)
Supplement: Supplementary Table 1 — 443 V. parahaemolyticus strain information in this study. Note: Information and accession numbers for capsule biosynthesis loci sequence assembly deposited in the publicly available CNSA database (https://db.cngb.org/cnsa/) and in GenBank as listed, whereas corresponding information on CPSgcs for strains that entire CPS gene cluster could not be extracted are indicated “—”. [file Table_1.XLSX]

## Sheet: Supplementary Table S1
Strain ID	Serotype	CPS gene cluster *	Gene cluster length	ORF number	Year	CNSA accession number	Genbank accession number
VP1	O4:K55	YES	37003	35	2008	CNA0006927	MT898026
VP104	O1:K36	YES	33497	32	2010	CNA0006830	MT898100
VP107	O4:K11	YES	35823	35	2007	CNA0006832	MT898391
VP109	O4:K13	YES	34798	34	2008	CNA0006834	MT898004
VP113	O9:K44	YES	42006	41	2008	CNA0006839	MT898206
VP132	O1:K25	YES	36845	36	2008	CNA0006860	MT898283
VP135	O4:K9	YES	39047	37	2008	CNA0006863	MT898341
VP16	O10:K60	YES	43197	40	2015	CNA0006893	MT898076
VP161	O4:K68	YES	44725	42	2010	CNA0006887	MT898029
VP179	O4:K12	YES	41196	41	2012	CNA0006903	MT898299
VP187	O4:K8	YES	39442	37	2011	CNA0006912	MT898178
VP190	O5:K30	YES	32416	29	2008	CNA0006916	MT898163
VP192	O11:K19	YES	37137	33	2007	CNA0006918	MT898099
VP195	O3:K5	YES	30811	32	2008	CNA0006921	MT898262
VP197	O6:K18	YES	32885	34	2015	CNA0006923	MT898213
VP198	O4:K4	YES	37080	36	2015	CNA0006924	MT898208
VP199	O1:K1	YES	37916	37	2009	CNA0006925	MT898145
VP200	O1:K38	YES	28581	28	2008	CNA0006928	MT898150
VP202	O1:K23	YES	36002	31	2008	CNA0006930	MT898072
VP203	O1:K33	YES	32308	29	2008	CNA0006931	MT898408
VP204	O3:K6	YES	33084	32	2017	CNA0006932	MT898107
VP205	O3:K31	YES	34720	34	2008	CNA0006933	MT898311
VP206	O11:K20	YES	29547	28	2008	CNA0006934	MT898261
VP229	O3:K48	YES	34007	31	2008	CNA0006958	MT898401
VP230	O3:K58	YES	33084	33	2012	CNA0006960	MT898195
VP234	O8:K41	YES	32326	32	2010	CNA0006964	MT898360
VP238	O4:K49	YES	39254	35	2010	CNA0006968	MT898369
VP239	O3:K37	YES	27236	26	2009	CNA0006969	MT898231
VP245	O2:K3	YES	64678	57	2008	CNA0006974	MT898350
VP247	O3:K29	YES	31094	31	2008	CNA0006976	MT898031
VP32	O10:K71	YES	31101	29	2012	CNA0007063	MT898269
VP321	O4:K63	YES	43707	42	2008	CNA0007054	MT898183
VP33	O1:K69	YES	36120	31	2011	CNA0007074	MT898042
VP334	O1:K56	YES	29389	29	2016	CNA0007068	MT898411
VP4	O4:K42	YES	35037	34	2008	CNA0007195	MT898215
VP43	O5:K17	YES	57948	50	2009	CNA0007181	MT898343
VP439	O8:K21	YES	29690	28	2009	CNA0007180	MT898297
VP53	O2:K28	YES	67564	61	2010	CNA0007199	MT898376
VP6	O4:K34	YES	38125	36	2008	CNA0007217	MT898188
VP99	O1:K32	YES	46096	42	2010	CNA0007243	MT898113
VP10	O4:K42	YES	35049	34	2009	CNA0006835	MT898352
VP101	O4:K68	YES	44725	42	2010	CNA0006827	MT898361
VP102	O1:K36	YES	33497	32	2011	CNA0006828	MT898147
VP103	O1:K36	YES	33503	32	2010	CNA0006829	MT898402
VP106	O4:K68	YES	44725	42	2007	CNA0006831	MT898324
VP108	O4:K11	YES	35823	35	2007	CNA0006833	MT898365
VP11	O4:K42	YES	35043	34	2009	CNA0006846	MT898035
VP110	O4:K11	YES	35823	35	2010	CNA0006836	MT898255
VP111	O1:K36	YES	33496	32	2012	CNA0006837	MT898118
VP112	O4:K68	YES	44726	42	2011	CNA0006838	MT898128
VP114	O9:K44	YES	42006	41	2008	CNA0006840	MT898123
VP115	O9:K44	YES	42006	41	2008	CNA0006841	MT898225
VP116	O9:K44	YES	42006	41	2008	CNA0006842	MT898134
VP117	O9:K44	YES	42006	41	2008	CNA0006843	MT898170
VP118	O9:K44	YES	42006	41	2008	CNA0006844	MT898169
VP119	O9:K44	YES	42006	41	2008	CNA0006845	MT898148
VP120	O9:K44	YES	42006	41	2008	CNA0006847	MT898083
VP121	O1:K36	YES	33497	32	2009	CNA0006848	MT898120
VP122	O11:K36	YES	39034	34	2012	CNA0006849	MT898202
VP123	O1:K36	YES	33497	32	2009	CNA0006850	MT898053
VP124	O1:K36	YES	33497	32	2009	CNA0006851	MT898009
VP125	O1:K36	YES	33497	32	2010	CNA0006852	MT898007
VP126	O1:K36	YES	33497	32	2010	CNA0006853	MT898191
VP128	O2:K28	YES	67563	61	2010	CNA0006855	MT898103
VP129	O1:K36	YES	33497	32	2010	CNA0006856	MT898104
VP130	O4:K68	YES	44725	42	2008	CNA0006858	MT898286
VP131	O4:K68	YES	44725	42	2008	CNA0006859	MT898267
VP133	O1:K25	YES	36845	36	2008	CNA0006861	MT898271
VP134	O4:K68	YES	44725	42	2008	CNA0006862	MT898204
VP136	O4:K9	YES	39047	37	2008	CNA0006864	MT898355
VP137	O1:K25	YES	36845	36	2008	CNA0006865	MT898386
VP138	O4:K9	YES	39047	37	2008	CNA0006866	MT898084
VP139	O4:K68	YES	44725	42	2008	CNA0006867	MT898327
VP14	O4:K42	YES	35049	34	2010	CNA0006878	MT898207
VP140	O1:K25	YES	36845	36	2009	CNA0006869	MT898357
VP141	O1:K25	YES	36845	36	2009	CNA0006870	MT898117
VP143	O4:K68	YES	44724	42	2009	CNA0006871	MT898013
VP144	O4:K9	YES	39047	37	2009	CNA0006872	MT898040
VP145	O4:K9	YES	39047	37	2009	CNA0006873	MT898010
VP146	O1:K25	YES	36857	36	2012	CNA0006874	MT898251
VP147	O1:K25	YES	36846	36	2009	CNA0006875	MT898415
VP148	O4:K9	YES	39047	37	2009	CNA0006876	MT898325
VP149	O4:K9	YES	39047	37	2009	CNA0006877	MT898229
VP15	O4:K34	YES	38223	36	2011	CNA0006886	MT898112
VP150	O4:K9	YES	39047	37	2009	CNA0006879	MT898198
VP151	O4:K9	YES	39047	37	2009	CNA0006880	MT898284
VP152	O4:K9	YES	39047	37	2009	CNA0006881	MT898075
VP154	O4:K9	YES	39047	37	2010	CNA0006883	MT898173
VP155	O1:K25	YES	36845	36	2010	CNA0006884	MT898383
VP158	O4:K68	YES	44725	42	2010	CNA0006885	MT898264
VP162	O4:K9	YES	39047	37	2012	CNA0006888	MT898347
VP164	O4:K68	YES	44725	42	2010	CNA0006889	MT898270
VP167	O4:K68	YES	44725	42	2010	CNA0006890	MT898390
VP168	O1:K25	YES	36845	36	2010	CNA0006891	MT898366
VP169	O4:K9	YES	39047	37	2012	CNA0006892	MT898405
VP17	O8:K41	YES	32333	32	2007	CNA0006904	MT898085
VP170	O4:K68	YES	44726	42	2012	CNA0006894	MT898308
VP171	O4:K9	YES	39035	37	2012	CNA0006895	MT898345
VP172	O4:K9	YES	39047	37	2012	CNA0006896	MT898417
VP173	O4:K9	YES	39047	37	2012	CNA0006897	MT898164
VP174	O4:K9	YES	39047	37	2012	CNA0006898	MT898373
VP175	O4:K9	YES	39047	37	2011	CNA0006899	MT898379
VP176	O4:K68	YES	44724	42	2011	CNA0006900	MT898339
VP177	O1:K25	YES	39329	38	2007	CNA0006901	MT898233
VP178	O4:K68	YES	44724	42	2011	CNA0006902	MT898309
VP180	O1:K55	YES	37003	35	2016	CNA0006905	MT898130
VP181	O1:K25	YES	36845	36	2007	CNA0006906	MT898342
VP182	O1:K25	YES	36846	36	2007	CNA0006907	MT898218
VP183	O1:K25	YES	36845	36	2007	CNA0006908	MT898258
VP184	O4:K68	YES	44725	42	2007	CNA0006909	MT898371
VP185	O4:K68	YES	44724	42	2011	CNA0006910	MT898079
VP186	O1:K25	YES	36845	36	2011	CNA0006911	MT898414
VP188	O3:K6	YES	33084	32	2012	CNA0006913	MT898094
VP19	O4:K55	YES	37003	35	2012	CNA0006926	MT898273
VP191	O5:K30	YES	32407	30	2008	CNA0006917	MT898392
VP193	OUT:K28	YES	67560	61	2014	CNA0006919	MT898372
VP194	O4:K68	YES	44726	42	2015	CNA0006920	MT898092
VP196	O3:K37	YES	36438	36	2009	CNA0006922	MT898250
VP2	O4:K55	YES	37003	35	2008	CNA0007032	MT898293
VP20	O8:K41	YES	32325	32	2012	CNA0006938	MT898020
VP201	O4:K33	YES	32306	30	2008	CNA0006929	MT898023
VP207	O11:K20	YES	29567	28	2010	CNA0006935	MT898189
VP208	O10:K60	YES	43197	40	2015	CNA0006936	MT898194
VP209	O1:K36	YES	33497	32	2016	CNA0006937	MT898294
VP21	O8:K41	YES	32319	32	2012	CNA0006949	MT898185
VP210	O1:K36	YES	33497	32	2008	CNA0006939	MT898190
VP211	O1:K36	YES	33497	32	2007	CNA0006940	MT898080
VP212	O1:K36	YES	33497	32	2009	CNA0006941	MT898039
VP213	O1:K36	YES	33497	32	2007	CNA0006942	MT898179
VP214	O1:K36	YES	33497	32	2009	CNA0006943	MT898168
VP215	O1:K36	YES	33497	32	2010	CNA0006944	MT898002
VP216	O1:K36	YES	33497	32	2010	CNA0006945	MT898237
VP217	O1:K36	YES	33497	32	2010	CNA0006946	MT898110
VP218	O1:K36	YES	33497	32	2010	CNA0006947	MT898090
VP219	O1:K36	YES	33497	32	2010	CNA0006948	MT898331
VP220	O1:K36	YES	33497	32	2010	CNA0006950	MT898006
VP221	O1:K36	YES	33497	32	2010	CNA0006951	MT898165
VP222	O1:K36	YES	33497	32	2010	CNA0006952	MT898081
VP223	O1:K36	YES	33497	32	2010	CNA0006953	MT898091
VP224	O1:K36	YES	33497	32	2010	CNA0006954	MT898254
VP225	O1:K36	YES	33497	32	2010	CNA0006955	MT898197
VP226	O1:K36	YES	33497	32	2010	CNA0006956	MT898143
VP228	O1:K36	YES	33497	32	2010	CNA0006957	MT898337
VP23	O10:K60	YES	43197	40	2015	CNA0006970	MT898157
VP231	OUT:K17	YES	57941	50	2015	CNA0006961	MT898332
VP232	O1:K25	YES	36846	36	2008	CNA0006962	MT898116
VP233	O1:K56	YES	29398	29	2008	CNA0006963	MT898109
VP235	O4:K68	YES	44725	42	2007	CNA0006965	MT898119
VP237	O4:K68	YES	44724	42	2009	CNA0006967	MT898121
VP24	O10:K60	YES	43197	40	2015	CNA0006979	MT898322
VP244	O4:K11	YES	35823	35	2016	CNA0006973	MT898377
VP246	O2:K3	YES	64674	57	2008	CNA0006975	MT898263
VP248	O2:K3	YES	64678	57	2008	CNA0006977	MT898292
VP249	O3:K29	YES	31099	31	2008	CNA0006978	MT898290
VP25	O4:K34	YES	38124	36	2015	CNA0006990	MT898210
VP250	O3:K29	YES	31089	31	2009	CNA0006980	MT898221
VP251	O3:K29	YES	31099	31	2009	CNA0006981	MT898180
VP252	O2:K3	YES	64678	57	2010	CNA0006982	MT898223
VP253	O2:K3	YES	64684	57	2009	CNA0006983	MT898217
VP254	O2:K3	YES	64674	57	2009	CNA0006984	MT898115
VP255	O3:K29	YES	31094	31	2010	CNA0006985	MT898410
VP256	O3:K3	YES	64678	57	2011	CNA0006986	MT898059
VP258	O2:K3	YES	64678	57	2009	CNA0006988	MT898385
VP259	O3:K29	YES	31089	31	2009	CNA0006989	MT898018
VP260	O2:K3	YES	64674	57	2011	CNA0006991	MT898407
VP263	O2:K3	YES	64678	57	2010	CNA0006993	MT898028
VP265	O2:K3	YES	64678	57	2013	CNA0006995	MT898257
VP266	O3:K29	YES	31099	31	2007	CNA0006996	MT898082
VP267	O3:K3	YES	64678	57	2007	CNA0006997	MT898419
VP268	O3:K29	YES	31099	31	2012	CNA0006998	MT898330
VP27	O4:K28	YES	67561	61	2016	CNA0007009	MT898032
VP272	O3:K6	YES	33084	32	2017	CNA0007001	MT898124
VP273	O4:K8	YES	39442	37	2007	CNA0007002	MT898228
VP274	O4:K8	YES	39442	37	2007	CNA0007003	MT898129
VP275	O4:K8	YES	39442	37	2008	CNA0007004	MT898326
VP276	O1:K56	YES	29398	29	2008	CNA0007005	MT898328
VP277	O4:K8	YES	39444	36	2008	CNA0007006	MT898378
VP278	O1:K56	YES	29393	29	2008	CNA0007007	MT898362
VP279	O4:K8	YES	39442	37	2008	CNA0007008	MT898149
VP28	O4:K60	YES	43197	40	2009	CNA0007020	MT898253
VP280	O4:K56	YES	29398	29	2008	CNA0007010	MT898412
VP281	O1:K56	YES	29398	29	2008	CNA0007011	MT898260
VP282	O1:K56	YES	29398	29	2008	CNA0007012	MT898077
VP283	O4:K8	YES	39442	37	2009	CNA0007013	MT898021
VP284	O4:K8	YES	39442	37	2009	CNA0007014	MT898275
VP286	O4:K8	YES	39442	37	2009	CNA0007016	MT898382
VP288	O4:K8	YES	39442	37	2010	CNA0007018	MT898289
VP289	O1:K56	YES	29392	29	2010	CNA0007019	MT898316
VP29	O1:K56	YES	29389	29	2015	CNA0007031	MT898019
VP290	O1:K56	YES	29392	29	2010	CNA0007021	MT898232
VP291	O1:K56	YES	29392	29	2010	CNA0007022	MT898043
VP292	O1:K56	YES	29392	29	2010	CNA0007023	MT898192
VP293	O4:K8	YES	39442	37	2010	CNA0007024	MT898172
VP294	O1:K56	YES	29392	29	2010	CNA0007025	MT898068
VP295	O1:K56	YES	29392	29	2010	CNA0007026	MT898146
VP296	O4:K8	YES	39442	37	2010	CNA0007027	MT898181
VP297	O1:K56	YES	29392	29	2010	CNA0007028	MT898236
VP298	O4:K8	YES	39442	37	2016	CNA0007029	MT898186
VP299	O1:K56	YES	29389	29	2012	CNA0007030	MT898418
VP3	O4:K42	YES	35037	34	2008	CNA0007137	MT898321
VP30	O2:K28	YES	67562	61	2010	CNA0007043	MT898370
VP302	O3:K6	YES	33077	32	2015	CNA0007035	MT898105
VP304	O8:K41	YES	32326	32	2008	CNA0007037	MT898140
VP305	O1:K1	YES	37916	37	2008	CNA0007038	MT898302
VP307	O1:K32	YES	38899	36	2009	CNA0007040	MT898344
VP309	O8:K41	YES	32309	32	2009	CNA0007042	MT898266
VP31	O2:K28	YES	67562	61	2010	CNA0007052	MT898363
VP310	O1:K25	YES	36853	36	2010	CNA0007044	MT898313
VP311	O8:K41	YES	32322	31	2010	CNA0007045	MT898065
VP314	O1:K32	YES	46396	42	2010	CNA0007047	MT898064
VP317	O4:K4	YES	37080	36	2010	CNA0007049	MT898368
VP319	O4:K4	YES	37080	36	2007	CNA0007051	MT898152
VP320	O8:K41	YES	32326	32	2007	CNA0007053	MT898298
VP322	O1:K1	YES	37916	37	2008	CNA0007055	MT898306
VP323	O10:K19	YES	39307	36	2010	CNA0007056	MT898122
VP324	O3:K6	YES	33084	32	2015	CNA0007057	MT898396
VP325	O3:K8	YES	39442	37	2012	CNA0007058	MT898205
VP326	O8:K8	YES	39442	37	2012	CNA0007059	MT898177
VP327	O3:K56	YES	29389	29	2012	CNA0007060	MT898212
VP328	O1:K8	YES	39442	37	2007	CNA0007061	MT898384
VP329	OUT:K56	YES	29389	29	2013	CNA0007062	MT898153
VP330	O1:K56	YES	29399	29	2010	CNA0007064	MT898317
VP331	O4:K8	YES	39442	37	2015	CNA0007065	MT898387
VP332	O1:K56	YES	29389	29	2015	CNA0007066	MT898063
VP333	O4:K8	YES	39442	37	2015	CNA0007067	MT898216
VP335	O1:K56	YES	29389	29	2016	CNA0007069	MT898086
VP336	O4:K8	YES	39442	37	2011	CNA0007070	MT898158
VP337	O4:K8	YES	39442	37	2011	CNA0007071	MT898167
VP338	O4:K8	YES	39444	36	2012	CNA0007072	MT898022
VP339	O4:K8	YES	39442	37	2012	CNA0007073	MT898155
VP34	O4:K63	YES	43706	41	2008	CNA0007085	MT898012
VP340	O4:K8	YES	39442	37	2012	CNA0007075	MT898312
VP341	O3:K6	YES	33084	32	2017	CNA0007076	MT898219
VP342	O3:K6	YES	33084	32	2017	CNA0007077	MT898323
VP343	O3:K6	YES	33084	32	2017	CNA0007078	MT898102
VP345	O4:K8	YES	39442	37	2013	CNA0007080	MT898127
VP346	O4:K8	YES	39442	37	2013	CNA0007081	MT898154
VP347	O1:K56	YES	29389	29	2013	CNA0007082	MT898175
VP348	O4:K8	YES	39442	37	2017	CNA0007083	MT898319
VP349	O4:K25	YES	36845	36	2016	CNA0007084	MT898394
VP35	O4:K63	YES	43590	40	2008	CNA0007095	MT898226
VP353	O5:K17	YES	57950	50	2008	CNA0007088	MT898142
VP354	O3:K6	YES	33097	32	2008	CNA0007089	MT898310
VP357	O3:K6	YES	33084	32	2008	CNA0007092	MT898380
VP359	OUT:K12	YES	41289	40	2013	CNA0007094	MT898278
VP36	O4:K63	YES	43708	43	2010	CNA0007105	MT898108
VP363	O3:K6	YES	33084	32	2015	CNA0007099	MT898048
VP369	O3:K6	YES	33084	32	2009	CNA0007104	MT898144
VP37	O2:K28	YES	67562	61	2010	CNA0007114	MT898139
VP372	O3:K6	YES	33084	32	2010	CNA0007107	MT898234
VP373	O3:K6	YES	33084	32	2010	CNA0007108	MT898096
VP375	OUT:K33	YES	32305	29	2010	CNA0007110	MT898196
VP377	O4:K8	YES	39442	37	2015	CNA0007111	MT898304
VP378	O3:K29	YES	31094	31	2012	CNA0007112	MT898397
VP38	O5:K17	YES	53956	47	2008	CNA0007125	MT898025
VP380	O4:K8	YES	39442	37	2012	CNA0007115	MT898069
VP381	OUT:K56	YES	29398	29	2009	CNA0007116	MT898354
VP384	O3:K6	YES	33084	32	2013	CNA0007119	MT898052
VP390	O3:K6	YES	33084	32	2011	CNA0007126	MT898246
VP391	O3:K6	YES	33084	32	2007	CNA0007127	MT898141
VP392	O3:K6	YES	33084	32	2007	CNA0007128	MT898252
VP394	O3:K6	YES	33084	32	2008	CNA0007130	MT898348
VP396	O3:K6	YES	33091	32	2016	CNA0007132	MT898135
VP397	O3:K29	YES	31094	31	2011	CNA0007133	MT898187
VP398	O3:K6	YES	33084	32	2016	CNA0007134	MT898174
VP399	O1:K36	YES	33497	32	2016	CNA0007135	MT898067
VP40	O2:K3	YES	64678	57	2010	CNA0007148	MT898235
VP401	O3:K6	YES	33084	32	2012	CNA0007139	MT898016
VP402	O3:K6	YES	33084	32	2012	CNA0007140	MT898193
VP404	O3:K6	YES	33084	32	2012	CNA0007142	MT898244
VP405	O3:K6	YES	33077	32	2017	CNA0007143	MT898066
VP406	O4:K42	YES	35049	34	2011	CNA0007144	MT898056
VP407	O10:K60	YES	43197	40	2017	CNA0007145	MT898074
VP41	O2:K28	YES	67562	61	2008	CNA0007159	MT898078
VP416	O1:K56	YES	29389	29	2017	CNA0007155	MT898070
VP42	O5:K17	YES	57950	50	2009	CNA0007170	MT898151
VP421	OUT:K34	YES	38125	36	2017	CNA0007161	MT898133
VP428	O4:K8	YES	39442	37	2017	CNA0007168	MT898303
VP434	O11:K19	YES	37137	33	2007	CNA0007175	MT898279
VP44	O5:K17	YES	53582	47	2010	CNA0007189	MT898176
VP440	O3:K6	YES	33084	32	2017	CNA0007182	MT898238
VP441	O3:K6	YES	33084	32	2017	CNA0007183	MT898015
VP442	O4:K8	YES	39448	37	2017	CNA0007184	MT898398
VP443	O1:K36	YES	33504	33	2017	CNA0007185	MT898265
VP444	O1:K25	YES	36848	36	2017	CNA0007186	MT898093
VP45	O1:K36	YES	26539	26	2010	CNA0007190	MT898138
VP48	OUT:K32	YES	46397	43	2010	CNA0007193	MT898126
VP49	O2:K28	YES	67561	61	2010	CNA0007194	MT898011
VP50	O5:K17	YES	53580	47	2010	CNA0007196	MT898296
VP51	O5:K17	YES	57948	50	2010	CNA0007197	MT898272
VP54	O2:K28	YES	67560	60	2010	CNA0007200	MT898041
VP55	O2:K28	YES	67560	60	2010	CNA0007201	MT898329
VP56	O2:K28	YES	67571	62	2010	CNA0007202	MT898211
VP57	O5:K17	YES	52053	45	2010	CNA0007203	MT898295
VP58	O5:K17	YES	52053	45	2010	CNA0007204	MT898201
VP59	O4:K12	YES	41200	41	2007	CNA0007205	MT898288
VP60	O5:K17	YES	56454	48	2011	CNA0007207	MT898182
VP61	O5:K17	YES	53577	47	2011	CNA0007208	MT898058
VP63	O3:K6	YES	33084	32	2011	CNA0007210	MT898054
VP64	O4:K12	YES	41196	41	2012	CNA0007211	MT898301
VP65	O10:K60	YES	43197	40	2013	CNA0007212	MT898243
VP66	O5:K17	YES	53579	47	2013	CNA0007213	MT898336
VP67	O6:K18	YES	32885	34	2013	CNA0007214	MT898060
VP69	O4:K12	YES	41220	41	2014	CNA0007216	MT898003
VP7	O4:K42	YES	35047	34	2008	CNA0007228	MT898404
VP70	O2:K28	YES	67560	61	2007	CNA0007218	MT898356
VP71	O6:K18	YES	32895	33	2009	CNA0007219	MT898241
VP72	O10:K60	YES	43197	40	2017	CNA0007220	MT898393
VP73	O4:K68	YES	44725	42	2007	CNA0007221	MT898024
VP74	O4:K13	YES	34798	34	2008	CNA0007222	MT898305
VP75	O4:K13	YES	34798	34	2008	CNA0007223	MT898227
VP76	O4:K13	YES	34798	34	2008	CNA0007224	MT898161
VP77	O4:K13	YES	34798	34	2008	CNA0007225	MT898291
VP78	O4:K13	YES	34798	34	2008	CNA0007226	MT898184
VP79	O4:K25	YES	36845	36	2008	CNA0007227	MT898395
VP8	O10:K60	YES	43197	40	2016	CNA0007237	MT898240
VP80	O4:K13	YES	34798	34	2008	CNA0007229	MT898005
VP81	O4:K11	YES	35823	35	2009	CNA0007230	MT898358
VP82	O4:K13	YES	34798	34	2009	CNA0007231	MT898036
VP83	O4:K13	YES	36101	35	2009	CNA0007232	MT898403
VP84	O4:K68	YES	44724	42	2009	CNA0007233	MT898314
VP85	O3:K6	YES	33084	32	2009	CNA0007234	MT898346
VP86	O4:K11	YES	35817	35	2009	CNA0007235	MT898101
VP88	O4:K68	YES	44726	42	2009	CNA0007236	MT898132
VP9	O4:K42	YES	35047	34	2009	CNA0007244	MT898097
VP92	O4:K68	YES	44726	42	2009	CNA0007238	MT898389
VP93	O4:K68	YES	44726	42	2009	CNA0007239	MT898037
VP94	O4:K13	YES	34798	34	2009	CNA0007240	MT898400
VP97	O4:K11	YES	35817	35	2009	CNA0007241	MT898047
VP98	O4:K13	YES	34795	34	2009	CNA0007242	MT898136
VP100	O4:K68	NO	—	—	2010	—	—
VP105	O4:K68	NO	—	—	2007	—	—
VP142	O4:K68	NO	—	—	2012	—	—
VP159	O4:K68	NO	—	—	2010	—	—
VP160	O4:K68	NO	—	—	2010	—	—
VP163	O4:K68	NO	—	—	2010	—	—
VP165	O4:K68	NO	—	—	2010	—	—
VP166	O4:K68	NO	—	—	2010	—	—
VP243	O10:K66	NO	—	—	2010	—	—
VP316	O1:K1	NO	—	—	2010	—	—
VP87	O4:K68	NO	—	—	2009	—	—
VP89	O4:K68	NO	—	—	2009	—	—
VP90	O4:K68	NO	—	—	2009	—	—
VP91	O4:K68	NO	—	—	2009	—	—
VP95	O4:K68	NO	—	—	2009	—	—
VP96	O4:K68	NO	—	—	2009	—	—
VP12	O8:KUT	YES	46407	42	2009	CNA0006857	MT898073
VP127	O5:KUT	YES	36604	34	2009	CNA0006854	MT898409
VP13	O8:KUT	YES	32221	29	2009	CNA0006868	MT898030
VP153	O10:KUT	YES	40420	35	2010	CNA0006882	MT898008
VP18	OUT:KUT	YES	33065	33	2007	CNA0006915	MT898014
VP189	O8:KUT	YES	35286	32	2008	CNA0006914	MT898027
VP22	OUT:KUT	YES	33090	32	2008	CNA0006959	MT898062
VP236	O6:KUT	YES	37868	38	2009	CNA0006966	MT898307
VP240	O2:KUT	YES	66567	59	2009	CNA0006971	MT898057
VP241	O11:KUT	YES	50375	44	2009	CNA0006972	MT898203
VP257	O4:KUT	YES	35133	32	2009	CNA0006987	MT898224
VP262	O4:KUT	YES	35133	33	2016	CNA0006992	MT898351
VP264	O3:KUT	YES	33084	32	2010	CNA0006994	MT898038
VP269	O2:KUT	YES	65701	61	2012	CNA0006999	MT898364
VP271	O2:KUT	YES	78621	68	2010	CNA0007000	MT898199
VP285	O4:KUT	YES	33084	32	2015	CNA0007015	MT898095
VP287	O4:KUT	YES	35966	34	2010	CNA0007017	MT898214
VP300	O3:KUT	YES	33524	32	2008	CNA0007033	MT898367
VP301	O10:KUT	YES	43966	39	2008	CNA0007034	MT898051
VP303	O8:KUT	YES	33540	29	2008	CNA0007036	MT898156
VP306	O3:KUT	YES	32297	31	2009	CNA0007039	MT898285
VP308	O10:KUT	YES	43498	41	2009	CNA0007041	MT898277
VP313	O1:KUT	YES	37632	32	2010	CNA0007046	MT898222
VP315	O4:KUT	YES	35094	32	2008	CNA0007048	MT898114
VP318	OUT:KUT	YES	32662	29	2010	CNA0007050	MT898300
VP344	O4:KUT	YES	39074	36	2016	CNA0007079	MT898159
VP351	O1:KUT	YES	30085	29	2016	CNA0007086	MT898281
VP352	O4:KUT	YES	35815	34	2008	CNA0007087	MT898282
VP355	OUT:KUT	YES	32880	32	2013	CNA0007090	MT898160
VP356	O10:KUT	YES	45518	42	2008	CNA0007091	MT898044
VP358	OUT:KUT	YES	39347	39	2009	CNA0007093	MT898274
VP360	O11:KUT	YES	36975	35	2014	CNA0007096	MT898046
VP361	O1:KUT	YES	37905	35	2009	CNA0007097	MT898166
VP362	O3:KUT	YES	37905	35	2009	CNA0007098	MT898061
VP364	OUT:KUT	YES	66945	64	2009	CNA0007100	MT898162
VP365	OUT:KUT	YES	33084	32	2015	CNA0007101	MT898399
VP366	OUT:KUT	YES	42433	40	2009	CNA0007102	MT898320
VP368	OUT:KUT	YES	32860	30	2009	CNA0007103	MT898245
VP371	OUT:KUT	YES	36196	34	2010	CNA0007106	MT898242
VP374	O1:KUT	YES	33084	32	2015	CNA0007109	MT898087
VP379	O4:KUT	YES	39074	36	2015	CNA0007113	MT898359
VP382	O11:KUT	YES	43586	40	2008	CNA0007117	MT898259
VP383	O3:KUT	YES	39074	36	2016	CNA0007118	MT898017
VP385	OUT:KUT	YES	36826	34	2015	CNA0007120	MT898045
VP386	O2:KUT	YES	33766	32	2010	CNA0007121	MT898388
VP387	OUT:KUT	YES	33602	30	2009	CNA0007122	MT898375
VP388	OUT:KUT	YES	38891	38	2007	CNA0007123	MT898280
VP389	O3:KUT	YES	34254	35	2011	CNA0007124	MT898200
VP39	O5:KUT	YES	33524	32	2008	CNA0007136	MT898125
VP393	O1:KUT	YES	49023	44	2008	CNA0007129	MT898338
VP395	O3:KUT	YES	33084	32	2009	CNA0007131	MT898353
VP400	O1:KUT	YES	37905	35	2012	CNA0007138	MT898413
VP403	OUT:KUT	YES	33084	32	2012	CNA0007141	MT898033
VP408	O4:KUT	YES	36826	34	2015	CNA0007146	MT898334
VP409	O4:KUT	YES	36826	34	2015	CNA0007147	MT898034
VP410	O4:KUT	YES	39074	36	2015	CNA0007149	MT898055
VP411	O4:KUT	YES	36826	34	2015	CNA0007150	MT898089
VP412	O4:KUT	YES	36826	34	2015	CNA0007151	MT898406
VP413	O4:KUT	YES	36826	34	2015	CNA0007152	MT898340
VP414	O4:KUT	YES	36826	34	2015	CNA0007153	MT898071
VP415	O4:KUT	YES	36826	34	2015	CNA0007154	MT898333
VP417	O4:KUT	YES	39074	36	2016	CNA0007156	MT898106
VP418	O4:KUT	YES	39074	36	2016	CNA0007157	MT898171
VP419	O4:KUT	YES	36826	34	2016	CNA0007158	MT898249
VP420	O4:KUT	YES	39074	36	2016	CNA0007160	MT898335
VP422	O4:KUT	YES	39074	36	2016	CNA0007162	MT898416
VP423	OUT:KUT	YES	39074	36	2016	CNA0007163	MT898374
VP424	O3:KUT	YES	39074	36	2016	CNA0007164	MT898131
VP425	O4:KUT	YES	36826	34	2016	CNA0007165	MT898247
VP426	O4:KUT	YES	36826	34	2016	CNA0007166	MT898287
VP427	O4:KUT	YES	36826	34	2016	CNA0007167	MT898256
VP429	O4:KUT	YES	30795	29	2017	CNA0007169	MT898050
VP430	O4:KUT	YES	39074	36	2017	CNA0007171	MT898349
VP431	O4:KUT	YES	39074	36	2017	CNA0007172	MT898318
VP432	O4:KUT	YES	39074	36	2017	CNA0007173	MT898315
VP433	O4:KUT	YES	35555	34	2008	CNA0007174	MT898220
VP435	O4:KUT	YES	39074	36	2017	CNA0007176	MT898111
VP436	O4:KUT	YES	36826	34	2017	CNA0007177	MT898230
VP437	O4:KUT	YES	39074	36	2017	CNA0007178	MT898098
VP438	O4:KUT	YES	39074	36	2017	CNA0007179	MT898248
VP445	O4:KUT	YES	36826	34	2017	CNA0007187	MT898381
VP446	O1:KUT	YES	28239	26	2017	CNA0007188	MT898209
VP46	O2:KUT	YES	79854	72	2010	CNA0007191	MT898088
VP47	O2:KUT	YES	79855	72	2010	CNA0007192	MT898268
VP5	O3:KUT	YES	38016	37	2010	CNA0007206	MT898276
VP52	OUT:KUT	YES	36288	36	2010	CNA0007198	MT898049
VP62	O1:KUT	YES	31301	30	2006	CNA0007209	MT898239
VP68	O4:KUT	YES	31035	32	2014	CNA0007215	MT898137
VP227	O4:KUT	NO	—	—	2010	—	—
VP242	O1:KUT	NO	—	—	2010	—	—
VP26	O10:KUT	NO	—	—	2009	—	—
VP261	O2:KUT	NO	—	—	2010	—	—
VP270	O10:KUT	NO	—	—	2010	—	—
VP312	O10:KUT	NO	—	—	2012	—	—
VP367	O10:KUT	NO	—	—	2009	—	—
VP370	O2:KUT	NO	—	—	2009	—	—
VP376	OUT:KUT	NO	—	—	2010	—	—
