# Supplementary material for: Genetic Structure, Function, and Evolution of Capsule Biosynthesis Loci in Vibrio parahaemolyticus
Source: Front Microbiol. 2021 Jan 11;11:546150. doi: 10.3389/fmicb.2020.546150 (PMC7829505; doi:10.3389/fmicb.2020.546150)
Supplement: Supplementary Table 2 — Classification, mean pairwise identity, and distribution frequency of genes from 40 K-serogroup CPSgcs. [file Table_2.XLSX]

## Sheet: Supplementary Table S2
Gene	Gene number	Frequency	Uniprot ID	EC number	Gene function class	Mean pairwise identity	Min. pairwise identity	Max. pairwise identity
VP0216	40	40	—	—	Others	0.726	0.157	1
VP0215	40	40	—	—	Others	0.731	0.326	0.997
ugd	40	40	P76373	1.1.1.22	Pathway gene	0.834	0.507	1
tpiA	40	40	P50921	5.3.1.1	Pathway gene	0.853	0.728	1
OG013	40	40	—	—	Others	0.818	0.488	1
OG012	40	40	—	—	Others	0.554	0.159	1
OG011	40	40	—	—	Others	0.622	0.084	1
kpsD	40	40	Q03961	—	Processing and transportation genes	0.796	0.142	1
hpcD	40	40	Q05354	5.3.3.10	Pathway gene	0.837	0.531	1
gmhD	40	40	P67911	5.1.3.20	Pathway gene	0.696	0.378	0.997
glpX	40	40	P0A9C9	3.1.3.11	Pathway gene	0.974	0.826	1
gfcB	40	40	P75884	—	Others	0.73	0.15	1
wzc	38	38	P76387	2.7.10.-	Processing and transportation genes	0.315	0.176	0.698
VP0219	38	38	—	—	Others	0.669	0.19	0.998
VP0218	38	38	—	—	Others	0.488	0.145	1
rjg	40	35	Q5SLP1	3.1.-.-	Others	0.309	0.046	0.943
bshA	50	31	Q81ST7	2.4.1.-	Glycoltransferase	0.191	0.125	0.386
Rv2957	49	30	P9WMX7	2.4.1.-	Glycoltransferase	0.184	0.059	0.998
gtaB	37	29	Q05852	2.7.7.9	Pathway gene	0.348	0.034	0.987
epsL	29	29	P71062	2.-.-.-	Processing and transportation genes	0.239	0.111	0.782
gmd	30	27	P0AC88	4.2.1.47	Pathway gene	0.314	0.124	0.981
pglF	27	22	Q0P9D4	4.2.1.135	Pathway gene	0.509	0.128	1
OG022	21	21	—	—	Others	0.631	0.175	1
tuaB	18	18	O32273	NA	Pathway gene	0.203	0.129	0.263
manC1	17	17	Q8X7P1	2.7.7.13	Pathway gene	0.673	0.168	0.987
manA	17	17	P00946	5.3.1.8	Pathway gene	0.328	0.125	1
glmM	17	17	Q81VN7	5.4.2.10	Pathway gene	0.566	0.193	0.986
gnu	16	16	Q8X7P7	5.1.3.26	Pathway gene	0.201	0.136	0.998
wecA	16	14	P0AC78	2.7.8.33	Pathway gene	0.231	0.111	0.968
gmm	14	14	P32056	3.6.1.-	Pathway gene	0.559	0.208	0.984
fcl	15	14	P32055	1.1.1.271	Pathway gene	0.466	0.14	0.99
epsM	17	12	P71063	2.3.1.-	Pathway gene	0.201	0.14	0.489
tuaH	11	11	O32267	2.4.-.-	Glycoltransferase	0.197	0.157	0.413
desV	12	10	Q9ZGH4	2.6.1.106	Pathway gene	0.269	0.138	0.997
rmlD	9	9	O66251	1.1.1.133	Pathway gene	0.207	0.161	0.449
wecB	8	7	P27828	5.1.3.14	Pathway gene	0.215	0.15	0.593
rfbC	7	7	P37745	5.1.3.13	Pathway gene	0.22	0.156	0.359
neuA	7	7	P0A0Z7	2.7.7.43	Pathway gene	0.19	0.143	0.252
albA	7	7	P71011	1.21.98.-	Pathway gene	0.168	0.119	0.207
OG042	6	6	—	—	Others	0.423	0.185	0.844
OG040	6	6	—	—	Others	0.768	0.304	1
oatA	8	6	Q7A3D6	2.3.1.-	Pathway gene	0.187	0.143	0.253
legI	6	6	Q0P8T1	2.5.1.101	Pathway gene	0.183	0.144	0.255
epsG	7	6	P71056	NA	Processing and transportation genes	0.214	0.187	0.254
wecC	6	5	P27829	1.1.1.336	Pathway gene	0.168	0.144	0.189
rfbX	5	5	P37746	NA	Pathway gene	0.212	0.181	0.236
OG054	4	4	—	—	Others	0.922	0.845	1
OG053	4	4	—	—	Others	0.615	0.355	1
OG052	4	4	—	—	Others	0.552	0.104	1
OG051	4	4	—	—	Others	0.885	0.779	0.998
OG050	4	4	—	—	Others	0.939	0.878	1
OG049	4	4	—	—	Others	0.429	0.212	1
OG048	4	4	—	—	Others	0.72	0.522	1
legG	4	4	Q0P8T0	3.2.1.184	Pathway gene	0.214	0.152	0.289
kpsM	4	4	P23889	NA	Processing and transportation genes	0.178	0.152	0.207
kpsF	4	4	Q8FDQ2	5.3.1.13	Pathway gene	0.207	0.19	0.254
kdsB	5	4	A3M4Z0	2.7.7.38	Pathway gene	0.176	0.142	0.21
wbnK	3	3	Q58YV9	2.4.1.308	Glycoltransferase	0.191	0.168	0.211
wbbL	3	3	P36667	2.4.1.-	Glycoltransferase	0.303	0.173	0.551
tarK	3	3	Q8RKJ1	2.7.8.46	Pathway gene	0.218	0.204	0.238
OG070	3	3	—	—	Others	0.207	0.173	0.235
OG069	3	3	—	—	Others	0.172	0.169	0.174
OG066	3	3	—	—	Others	0.179	0.168	0.2
OG065	3	3	—	—	Others	0.166	0.133	0.2
OG064	3	3	—	—	Others	0.229	0.22	0.239
OG063	3	3	—	—	Others	0.184	0.169	0.2
OG062	3	3	—	—	Others	0.25	0.158	0.423
OG060	3	3	—	—	Others	0.228	0.215	0.251
OG058	3	3	—	—	Others	0.195	0.153	0.251
kdsA	3	3	B4EDA2	2.5.1.55	Pathway gene	0.19	0.166	0.227
hepC	4	3	C7EXL6	4.2.2.8	Pathway gene	0.189	0.157	0.211
ykvP	2	2	O31681	NA	Others	0.211	0.211	0.211
xpsE	2	2	P31742	NA	Processing and transportation genes	0.17	0.17	0.17
xpsD	2	2	P29041	NA	Processing and transportation genes	0.218	0.218	0.218
xcpT	2	2	Q00514	NA	Processing and transportation genes	0.732	0.732	0.732
wzxE	2	2	P0AAA7	NA	Pathway gene	0.213	0.213	0.213
wecG	2	2	P27836	2.4.1.180	Glycoltransferase	0.225	0.225	0.225
VP0233	2	2	—	—	Others	0.566	0.566	0.566
VP0232	2	2	—	—	Others	0.638	0.638	0.638
VP0228	2	2	—	—	Others	0.382	0.382	0.382
VP0227	2	2	—	—	Others	0.439	0.439	0.439
VP0226	2	2	—	—	Others	0.386	0.386	0.386
VP0225	2	2	—	—	Others	0.519	0.519	0.519
TTHB246	2	2	Q53WI0	4.1.3.39; 4.1.3.43	Pathway gene	0.876	0.876	0.876
tagD	2	2	P27623	2.7.7.39	Pathway gene	0.222	0.222	0.222
OG127	2	2	—	—	Others	0.2	0.2	0.2
OG125	2	2	—	—	Others	0.177	0.177	0.177
OG123	2	2	—	—	Others	0.203	0.203	0.203
OG122	2	2	—	—	Others	0.545	0.545	0.545
OG120	2	2	—	—	Others	1	1	1
OG119	2	2	—	—	Others	0.31	0.31	0.31
OG118	2	2	—	—	Others	0.188	0.188	0.188
OG117	2	2	—	—	Others	0.512	0.512	0.512
OG116	2	2	—	—	Others	0.162	0.162	0.162
OG115	2	2	—	—	Others	0.211	0.211	0.211
OG114	2	2	—	—	Others	0.205	0.205	0.205
OG113	2	2	—	—	Others	0.332	0.332	0.332
OG111	2	2	—	—	Others	0.497	0.497	0.497
OG108	2	2	—	—	Others	0.64	0.64	0.64
OG107	2	2	—	—	Others	0.305	0.305	0.305
OG106	2	2	—	—	Others	0.507	0.507	0.507
OG104	2	2	—	—	Others	0.35	0.35	0.35
OG103	2	2	—	—	Others	0.399	0.399	0.399
OG102	2	2	—	—	Others	0.194	0.194	0.194
OG098	2	2	—	—	Others	0.497	0.497	0.497
OG095	2	2	—	—	Others	0.977	0.977	0.977
OG093	2	2	—	—	Others	0.655	0.655	0.655
OG092	2	2	—	—	Others	0.162	0.162	0.162
OG091	2	2	—	—	Others	0.141	0.141	0.141
OG090	2	2	—	—	Others	0.224	0.224	0.224
OG083	2	2	—	—	Others	0.166	0.166	0.166
OG082	2	2	—	—	Others	0.221	0.221	0.221
OG081	2	2	—	—	Others	0.214	0.214	0.214
OG080	2	2	—	—	Others	0.215	0.215	0.215
OG078	2	2	—	—	Others	0.198	0.198	0.198
OG076	2	2	—	—	Others	0.221	0.221	0.221
OG071	2	2	—	—	Others	0.135	0.135	0.135
kpsT	2	2	P23888	NA	Processing and transportation genes	0.25	0.25	0.25
gspK	2	2	P45762	NA	Processing and transportation genes	0.326	0.326	0.326
gspA	2	2	P25148	NA	Processing and transportation genes	0.206	0.206	0.206
epsF	2	2	P45780	NA	Processing and transportation genes	0.504	0.504	0.504
cysN	2	2	P23845	2.7.7.4	Pathway gene	0.987	0.987	0.987
cysE	2	2	P0A9D4	2.3.1.30	Pathway gene	0.173	0.173	0.173
cysD	2	2	P21156	2.7.7.4	Pathway gene	0.359	0.359	0.359
cysC	2	2	P0A6J1	2.7.1.25	Pathway gene	0.265	0.265	0.265
bdbD	2	2	O32218	NA	Others	0.378	0.378	0.378
pssM	1	1	Q9FCP2	2.5.1.98	Pathway gene	—	—	—
pseG	1	1	Q0P8U5	3.6.1.57	Pathway gene	—	—	—
OG220	1	1	—	—	Others	—	—	—
OG219	1	1	—	—	Others	—	—	—
OG217	1	1	—	—	Others	—	—	—
OG216	1	1	—	—	Others	—	—	—
OG215	1	1	—	—	Others	—	—	—
OG214	1	1	—	—	Others	—	—	—
OG213	1	1	—	—	Others	—	—	—
OG212	1	1	—	—	Others	—	—	—
OG211	1	1	—	—	Others	—	—	—
OG210	1	1	—	—	Others	—	—	—
OG209	1	1	—	—	Others	—	—	—
OG208	1	1	—	—	Others	—	—	—
OG206	1	1	—	—	Others	—	—	—
OG205	1	1	—	—	Others	—	—	—
OG204	1	1	—	—	Others	—	—	—
OG203	1	1	—	—	Others	—	—	—
OG202	1	1	—	—	Others	—	—	—
OG201	1	1	—	—	Others	—	—	—
OG200	1	1	—	—	Others	—	—	—
OG199	1	1	—	—	Others	—	—	—
OG198	1	1	—	—	Others	—	—	—
OG197	1	1	—	—	Others	—	—	—
OG196	1	1	—	—	Others	—	—	—
OG195	1	1	—	—	Others	—	—	—
OG194	1	1	—	—	Others	—	—	—
OG193	1	1	—	—	Others	—	—	—
OG192	1	1	—	—	Others	—	—	—
OG191	1	1	—	—	Others	—	—	—
OG189	1	1	—	—	Others	—	—	—
OG188	1	1	—	—	Others	—	—	—
OG187	1	1	—	—	Others	—	—	—
OG186	1	1	—	—	Others	—	—	—
OG183	1	1	—	—	Others	—	—	—
OG182	1	1	—	—	Others	—	—	—
OG181	1	1	—	—	Others	—	—	—
OG180	1	1	—	—	Others	—	—	—
OG179	1	1	—	—	Others	—	—	—
OG178	1	1	—	—	Others	—	—	—
OG177	1	1	—	—	Others	—	—	—
OG176	1	1	—	—	Others	—	—	—
OG175	1	1	—	—	Others	—	—	—
OG174	1	1	—	—	Others	—	—	—
OG173	1	1	—	—	Others	—	—	—
OG172	1	1	—	—	Others	—	—	—
OG171	1	1	—	—	Others	—	—	—
OG170	1	1	—	—	Others	—	—	—
OG169	1	1	—	—	Others	—	—	—
OG168	1	1	—	—	Others	—	—	—
OG167	1	1	—	—	Others	—	—	—
OG166	1	1	—	—	Others	—	—	—
OG164	1	1	—	—	Others	—	—	—
OG163	1	1	—	—	Others	—	—	—
OG162	1	1	—	—	Others	—	—	—
OG161	1	1	—	—	Others	—	—	—
OG160	1	1	—	—	Others	—	—	—
OG159	1	1	—	—	Others	—	—	—
OG158	1	1	—	—	Others	—	—	—
OG157	1	1	—	—	Others	—	—	—
OG156	1	1	—	—	Others	—	—	—
OG155	1	1	—	—	Others	—	—	—
OG154	1	1	—	—	Others	—	—	—
OG153	1	1	—	—	Others	—	—	—
OG152	1	1	—	—	Others	—	—	—
OG151	1	1	—	—	Others	—	—	—
OG150	1	1	—	—	Others	—	—	—
OG149	1	1	—	—	Others	—	—	—
OG148	1	1	—	—	Others	—	—	—
OG146	1	1	—	—	Others	—	—	—
OG145	1	1	—	—	Others	—	—	—
OG144	1	1	—	—	Others	—	—	—
OG143	1	1	—	—	Others	—	—	—
OG142	1	1	—	—	Others	—	—	—
OG141	1	1	—	—	Others	—	—	—
OG140	1	1	—	—	Others	—	—	—
OG139	1	1	—	—	Others	—	—	—
OG138	1	1	—	—	Others	—	—	—
OG137	1	1	—	—	Others	—	—	—
OG136	1	1	—	—	Others	—	—	—
OG134	1	1	—	—	Others	—	—	—
OG133	1	1	—	—	Others	—	—	—
OG132	1	1	—	—	Others	—	—	—
OG131	1	1	—	—	Others	—	—	—
OG130	1	1	—	—	Others	—	—	—
OG129	1	1	—	—	Others	—	—	—
OG128	1	1	—	—	Others	—	—	—
murB	1	1	Q8Y776	1.3.1.98	Pathway gene	—	—	—
iolG	1	1	Q9WYP5	1.1.1.18	Pathway gene	—	—	—
hisC	1	1	Q8R5Q4	2.6.1.9; 2.6.1.38	Pathway gene	—	—	—
fdtA	1	1	Q6T1W8	5.3.2.3	Pathway gene	—	—	—
asnB	1	1	P54420	6.3.5.4	Pathway gene	—	—	—
alr	1	1	P0A1A4	5.1.1.1	Pathway gene	—	—	—
