# Supplementary material for: Genetic Structure, Function, and Evolution of Capsule Biosynthesis Loci in Vibrio parahaemolyticus
Source: Front Microbiol. 2021 Jan 11;11:546150. doi: 10.3389/fmicb.2020.546150 (PMC7829505; doi:10.3389/fmicb.2020.546150)
Supplement: Supplementary Table 3 — Blast identification of source of insertion events. Note: blast hits are ordered by score and the hits from other Vibrio species are highlighted in yellow. [file Table_3.XLSX]

## Sheet: IE1
Query	Description	Max Score	Total Score	Query Coverage	E vaule	Identiy	Accession
Insertion event 1	Vibrio parahaemolyticus G3484 K3_G3484 genomic sequence	36710	36710	1	0	0.9999	MK503852.1
Insertion event 1	Vibrio parahaemolyticus strain FORC_072 chromosome 1, complete sequence	35453	35453	1	0	0.9885	CP023472.1
Insertion event 1	Vibrio parahaemolyticus strain FORC_006 chromosome 1, complete sequence	35423	35423	1	0	0.9882	CP009765.1
Insertion event 1	Vibrio parahaemolyticus UCM-V493 chromosome 1, complete sequence	35286	35286	1	0	0.987	CP007004.1
Insertion event 1	Vibrio parahaemolyticus G2864 K28_G2864 genomic sequence	24236	24236	0.68	0	0.9858	MK503853.1
Insertion event 1	Vibrio sp. dhg chromosome 1, complete sequence	809	872	0.06	0	0.78	CP028943.1
Insertion event 1	Aliivibrio wodanis 06/09/160 chromosome 1 complete sequence	806	806	0.04	0	0.8285	LR721750.1
Insertion event 1	Vibrio crassostreae 9CS106 chromosome 1, complete sequence	771	771	0.04	0	0.8158	CP016228.1
Insertion event 1	Vibrio breoganii strain FF50 chromosome 2, complete sequence	752	752	0.04	0	0.8163	CP016178.1
Insertion event 1	Vibrio vulnificus strain FORC_016 chromosome I, complete sequence	706	706	0.04	0	0.8087	CP011775.1
Insertion event 1	Vibrio vulnificus strain FORC_009 chromosome 1, complete sequence	706	706	0.04	0	0.8087	CP009984.1
		外源物种的区域4500-5500

## Sheet: IE2
Query	Description	Max Score	Total Score	Query Coverage	E vaule	Identiy	Accession
Insertion event 2	Vibrio parahaemolyticus UCM-V493 chromosome 1, complete sequence	27398	27398	1	0	0.9981	CP007004.1
Insertion event 2	Vibrio parahaemolyticus strain FORC_006 chromosome 1, complete sequence	27253	27253	1	0	0.9964	CP009765.1
Insertion event 2	Vibrio parahaemolyticus strain FORC_072 chromosome 1, complete sequence	26893	26893	1	0	0.992	CP023472.1

## Sheet: IE3
Query	Description	Max Score	Total Score	Query Coverage	E vaule	Identiy	Accession
Insertion event 3	Vibrio parahaemolyticus G3581 K44_G3581 genomic sequence	6610	6610	1	0	1	MK473646.1
Insertion event 3	Vibrio parahaemolyticus G3570 K67_G3570 genomic sequence	4970	4970	0.99	0	0.9196	MK482094.1
Insertion event 3	Vibrio alginolyticus strain FDAARGOS_110 chromosome 1, complete sequence	4907	4907	0.98	0	0.917	CP014040.1
Insertion event 3	Vibrio campbellii strain 170502 chromosome I, complete sequence	3542	3542	0.74	0	0.907	CP033134.1
Insertion event 3	Vibrio neocaledonicus strain CGJ02-2 chromosome 1, complete sequence	3288	3288	0.8	0	0.8728	CP032213.1
Insertion event 3	Vibrio campbellii strain 1114GL chromosome I sequence	3040	3040	0.74	0	0.8746	CP019634.1
Insertion event 3	Vibrio parahaemolyticus strain G2874 genomic sequence	2881	2881	0.74	0	0.862	MK455081.1
Insertion event 3	Vibrio parahaemolyticus BB22OP chromosome 1, complete sequence	2876	2876	0.74	0	0.8616	CP003972.1
Insertion event 3	Vibrio alginolyticus strain FDAARGOS_108 chromosome 1, complete sequence	2675	2675	1	0	0.9128	CP014053.1
Insertion event 3	Vibrio parahaemolyticus strain ATCC 17802 chromosome 1, complete sequence	2591	4615	0.96	0	0.985	CP014046.2
Insertion event 3	Vibrio parahaemolyticus strain FDAARGOS_662 chromosome 2, complete sequence	2586	4668	0.95	0	0.9843	CP044071.1
Insertion event 3	Vibrio parahaemolyticus strain G2877 genomic sequence	2586	4668	0.95	0	0.9843	MK455084.1
Insertion event 3	Vibrio parahaemolyticus strain G2929 genomic sequence	2586	4600	0.96	0	0.9843	MK455076.1
Insertion event 3	Vibrio parahaemolyticus strain FDAARGOS_51 chromosome 1, complete sequence	2586	4668	0.95	0	0.9843	CP026041.1
Insertion event 3	Vibrio parahaemolyticus strain MAVP-26 chromosome 1, complete sequence	2586	4668	0.95	0	0.9843	CP023248.1
Insertion event 3	Vibrio parahaemolyticus strain S107-1 chromosome 1, complete sequence	2569	4657	0.95	0	0.9829	CP028481.1
Insertion event 3	Vibrio parahaemolyticus O1:K33 str. CDC_K4557 chromosome I, complete sequence	2427	3187	0.71	0	0.8864	CP006008.1
Insertion event 3	Vibrio parahaemolyticus strain FDAARGOS_667 chromosome 1, complete sequence	2372	3121	0.71	0	0.8814	CP044062.1
Insertion event 3	Vibrio owensii strain V180403 chromosome 1, complete sequence	2257	2257	0.73	0	0.8217	CP033144.1
Insertion event 3	Vibrio harveyi isolate QT520 chromosome 1, complete sequence	2189	2189	0.55	0	0.865	CP018680.2
Insertion event 3	Vibrio parahaemolyticus strain G2939 genomic sequence	2150	2150	0.54	0	0.8651	MK455082.1
Insertion event 3	Vibrio parahaemolyticus strain 160807 chromosome 1, complete sequence	2128	2637	0.68	0	0.8682	CP033141.1
Insertion event 3	Vibrio parahaemolyticus strain PB1937 chromosome I, complete sequence	2117	2620	0.68	0	0.8672	CP022243.1
Insertion event 3	Vibrio parahaemolyticus strain 20130629002S01 chromosome I, complete sequence	2117	2620	0.68	0	0.8672	CP020034.1
Insertion event 3	Vibrio parahaemolyticus strain G2871 genomic sequence	2115	2115	0.53	0	0.8659	MK455079.1
Insertion event 3	Vibrio parahaemolyticus strain VPD14 chromosome 1, complete sequence	2115	2115	0.53	0	0.8659	CP031781.1
Insertion event 3	Vibrio parahaemolyticus RIMD 2210633 DNA, chromosome 1, complete sequence	2115	2115	0.53	0	0.8654	BA000031.2
Insertion event 3	Vibrio parahaemolyticus strain FDAARGOS_191 chromosome 1, complete sequence	2109	2109	0.53	0	0.8654	CP020427.2
Insertion event 3	Vibrio parahaemolyticus O1:Kuk str. FDA_R31 chromosome I, complete sequence	2109	2109	0.53	0	0.866	CP006004.1
Insertion event 3	Vibrio parahaemolyticus strain FORC_018 chromosome I, complete sequence	2076	2076	0.53	0	0.8638	CP013826.1
Insertion event 3	Vibrio parahaemolyticus strain FORC_008 chromosome 1, complete sequence	2076	2076	0.53	0	0.8638	CP009982.1
Insertion event 3	Vibrio parahaemolyticus strain G2941 genomic sequence	2061	2061	0.53	0	0.86	MK455077.1
Insertion event 3	Vibrio nigripulchritudo str. SFn1 chromosome, complete genome	2037	2037	0.53	0	0.8589	FO203526.1
Insertion event 3	Vibrio natriegens strain CCUG 16371 chromosome 1, complete sequence	662	662	0.41	0	0.7488	CP016347.1
Insertion event 3	Vibrio natriegens strain CCUG 16374 chromosome 1, complete sequence	656	656	0.41	0	0.7483	CP016351.1

## Sheet: IE4
Query	Description	Max Score	Total Score	Query Coverage	E vaule	Identiy	Accession
Insertion event 4	Vibrio parahaemolyticus strain G3490 genomic sequence	12667	12667	1	0	1	MK455083.1
Insertion event 4	Vibrio parahaemolyticus strain S107-1 chromosome 1, complete sequence	11633	11633	0.99	0	0.9733	CP028481.1
Insertion event 4	Vibrio parahaemolyticus 10329 chromosome 1, complete sequence	11555	11555	0.99	0	0.9712	CP045794.1
Insertion event 4	Vibrio parahaemolyticus strain FDAARGOS_662 chromosome 2, complete sequence	11555	11555	0.99	0	0.9712	CP044071.1
Insertion event 4	Vibrio parahaemolyticus strain G2877 genomic sequence	11555	11555	0.99	0	0.9712	MK455084.1
Insertion event 4	Vibrio parahaemolyticus strain FDAARGOS_51 chromosome 1, complete sequence	11555	11555	0.99	0	0.9712	CP026041.1
Insertion event 4	Vibrio parahaemolyticus strain MAVP-26 chromosome 1, complete sequence	11555	11555	0.99	0	0.9712	CP023248.1
Insertion event 4	Vibrio parahaemolyticus G2880 K63_G2880 genomic sequence	11550	11550	0.99	0	0.9711	MK482090.1
Insertion event 4	Vibrio parahaemolyticus G3570 K67_G3570 genomic sequence	11284	11284	0.99	0	0.9641	MK482094.1
Insertion event 4	Vibrio alginolyticus strain FDAARGOS_110 chromosome 1, complete sequence	11256	11256	0.99	0	0.9629	CP014040.1
Insertion event 4	Vibrio parahaemolyticus G3581 K44_G3581 genomic sequence	11029	11029	0.99	0	0.9574	MK473646.1
Insertion event 4	Vibrio parahaemolyticus G3556 K42_G3556 genomic sequence	11012	11012	0.95	0	0.9704	MK473648.1
Insertion event 4	Vibrio parahaemolyticus strain G3562 genomic sequence	10916	10916	0.99	0	0.9548	MK473660.1
Insertion event 4	Vibrio parahaemolyticus strain G2941 genomic sequence	10536	10536	0.95	0	0.9575	MK455077.1
Insertion event 4	Vibrio parahaemolyticus G3588 K64_G3588 genomic sequence	10412	10412	0.95	0	0.9539	MK482091.1
Insertion event 4	Vibrio parahaemolyticus strain G2944 genomic sequence	10392	10392	0.95	0	0.9534	MK455085.1
Insertion event 4	Vibrio parahaemolyticus G3503 K34_G3503 genomic sequence	10325	10325	1	0	0.9384	MK473655.1
Insertion event 4	Vibrio harveyi isolate QT520 chromosome 1, complete sequence	10028	10028	0.89	0	0.9617	CP018680.2
Insertion event 4	Vibrio parahaemolyticus G2910 K55_G2910 genomic sequence	9936	9936	0.99	0	0.9288	MK482085.1
Insertion event 4	Vibrio parahaemolyticus G2940 K68_G2940 genomic sequence	8571	8571	0.77	0	0.9559	MK482095.1
Insertion event 4	Vibrio parahaemolyticus strain MVP1 chromosome 1, complete sequence	8571	8571	0.77	0	0.9559	CP043421.1
Insertion event 4	Vibrio parahaemolyticus DNA, O and K-antigen biosynthesis gene cluster, strain: NIID 242-200	8571	8571	0.77	0	0.9559	AB353134.1
Insertion event 4	Vibrio parahaemolyticus G2879 K49_G2879 genomic sequence	8392	8392	0.79	0	0.9433	MK473641.1
Insertion event 4	Vibrio parahaemolyticus strain G2939 genomic sequence	8318	8318	0.89	0	0.9122	MK455082.1
Insertion event 4	Vibrio parahaemolyticus strain G2874 genomic sequence	8135	8135	0.89	0	0.9063	MK455081.1
Insertion event 4	Vibrio parahaemolyticus BB22OP chromosome 1, complete sequence	8135	8135	0.89	0	0.9063	CP003972.1
Insertion event 4	Vibrio parahaemolyticus G2865 K33_G2865 genomic sequence	8082	8082	0.77	0	0.9397	MK473654.1
Insertion event 4	Vibrio parahaemolyticus strain FORC_004 chromosome 1, complete sequence	7914	7914	0.77	0	0.9353	CP009847.1
Insertion event 4	Vibrio parahaemolyticus strain G2929 genomic sequence	6100	6100	0.61	0	0.9299	MK455076.1
Insertion event 4	Vibrio parahaemolyticus strain ATCC 17802 chromosome 1, complete sequence	6100	6100	0.61	0	0.9298	CP014046.2
Insertion event 4	Vibrio alfacsensis strain CAIM 1831 chromosome I, complete sequence	2769	2769	0.4	0	0.847	CP032093.1
Insertion event 4	Vibrio alginolyticus strain ZJ-T chromosome 1, complete sequence	798	798	0.16	0	0.7954	CP016224.1
Insertion event 4	Vibrio campbellii ATCC BAA-1116 chromosome I, complete sequence	782	782	0.09	0	0.8735	CP006605.1
Insertion event 4	Vibrio campbellii ATCC BAA-1116 chromosome I, complete sequence	782	782	0.09	0	0.8735	CP000789.1

## Sheet: IE5
Query	Description	Max Score	Total Score	Query Coverage	E vaule	Identiy	Accession
Insertion event 5	Vibrio parahaemolyticus DNA, O and K-antigen biosynthesis gene cluster, strain: NIID 242-200	13341	13341	1	0	0.9996	AB353134.1
Insertion event 5	Vibrio parahaemolyticus strain MVP1 chromosome 1, complete sequence	12855	13349	1	0	0.9994	CP043421.1
Insertion event 5	Vibrio splendidus LGP32 chromosome 2	5489	5979	0.59	0	0.8986	FM954973.2
Insertion event 5	Vibrio coralliilyticus strain 58 chromosome I, complete sequence	2924	11585	0.61	0	0.946	CP016556.1
Insertion event 5	Vibrio parahaemolyticus O1:Kuk str. FDA_R31 chromosome I, complete sequence	2108	17955	0.33	0	0.9882	CP006004.1
Insertion event 5	Vibrio parahaemolyticus strain FDAARGOS_662 chromosome 2, complete sequence	2091	2091	0.16	0	0.9864	CP044071.1
Insertion event 5	Vibrio parahaemolyticus strain ATCC 17802 chromosome 1, complete sequence	2091	2091	0.16	0	0.9864	CP014046.2
Insertion event 5	Vibrio parahaemolyticus strain MAVP-26 chromosome 1, complete sequence	2091	2091	0.16	0	0.9864	CP023248.1
Insertion event 5	Vibrio parahaemolyticus strain FDAARGOS_51 chromosome 1, complete sequence	2085	2085	0.16	0	0.9856	CP026041.1
Insertion event 5	Vibrio parahaemolyticus strain ATCC 17802 chromosome 2, complete sequence	2012	2167	0.16	0	0.9843	CP014047.2
Insertion event 5	Vibrio alginolyticus strain ATCC 33787 plasmid pMBL287, complete sequence	1903	4891	0.16	0	0.9511	CP013487.1
Insertion event 5	Vibrio parahaemolyticus O1:Kuk str. FDA_R31 chromosome II, complete sequence	1788	6630	0.32	0	0.9331	CP006005.1
Insertion event 5	Vibrio parahaemolyticus strain PB1937 chromosome I, complete sequence	1783	4981	0.16	0	0.9323	CP022243.1
Insertion event 5	Vibrio owensii strain 1700302 plasmid pVOWZ1, complete sequence	1777	1777	0.16	0	0.9289	CP033139.1
Insertion event 5	Vibrio parahaemolyticus strain 160807 plasmid pVPWZ1, complete sequence	1777	1777	0.16	0	0.9295	CP033143.1
Insertion event 5	Vibrio parahaemolyticus strain FORC_006 chromosome 2, complete sequence	1766	1766	0.16	0	0.9299	CP009766.1
Insertion event 5	Vibrio parahaemolyticus UCM-V493 chromosome 2, complete sequence	1766	1766	0.16	0	0.9299	CP007005.1
Insertion event 5	Vibrio furnissii strain FDAARGOS_777 plasmid unnamed1, complete sequence	1716	1996	0.16	0	0.9297	CP040989.1
Insertion event 5	Vibrio anguillarum strain CNEVA NB11008 chromosome 1, complete sequence	1692	2094	0.2	0	0.9197	CP022103.1
Insertion event 5	Vibrio parahaemolyticus strain FDAARGOS_667 chromosome 2, complete sequence	1672	3682	0.16	0	0.9793	CP044063.1
Insertion event 5	Vibrio parahaemolyticus strain FDAARGOS_667 chromosome 1, complete sequence	1668	11081	0.16	0	0.9822	CP044062.1
Insertion event 5	Vibrio alginolyticus strain K09K1 chromosome II, complete sequence	1657	3225	0.32	0	0.922	CP017919.1
Insertion event 5	Vibrio alginolyticus strain K08M3 chromosome I, complete sequence	1657	3225	0.33	0	0.922	CP017913.1
Insertion event 5	Vibrio alginolyticus strain K10K4 chromosome 1, complete sequence	1657	3225	0.33	0	0.922	CP017911.1
Insertion event 5	Vibrio alginolyticus strain K06K5 chromosome 1, complete sequence	1657	3225	0.33	0	0.922	CP017907.1
Insertion event 5	Vibrio alginolyticus strain K05K4 chromosome 1, complete sequence	1657	3225	0.33	0	0.922	CP017902.1
Insertion event 5	Vibrio alginolyticus strain K04M5 chromosome 1, complete sequence	1657	3225	0.33	0	0.922	CP017899.1
Insertion event 5	Vibrio alginolyticus isolate K04M3 chromosome 1, complete sequence	1657	3225	0.33	0	0.922	CP017896.1
Insertion event 5	Vibrio alginolyticus strain K04M1 chromosome 1, complete sequence	1657	3225	0.33	0	0.922	CP017891.1
Insertion event 5	Vibrio alginolyticus strain K01M1 chromosome 1, complete sequence	1657	3225	0.33	0	0.922	CP017889.1
Insertion event 5	Photobacterium damselae subsp. damselae strain J3G801 oxidoreductasa, transposase, hypothetical protein, lipase, hypothetical protein, and type VI secretion protein VgrG genes, complete cds; tRNA-Ser genes, complete sequence; and KefA gene, complete cds	1655	1655	0.16	0	0.9139	KF984036.1
Insertion event 5	Vibrio coralliilyticus strain 58 chromosome II, complete sequence	1633	11541	0.32	0	0.91	CP016557.1
Insertion event 5	Vibrio rotiferianus AM7 DNA, chromosome 1, complete genome	1624	2329	0.16	0	0.9067	AP019798.1
Insertion event 5	Vibrio coralliilyticus strain RE22 chromosome 1, complete sequence	1616	3232	0.16	0	0.9063	CP031472.1
Insertion event 5	Vibrio rotiferianus AM7 DNA, chromosome 2, complete genome	1609	1609	0.16	0	0.9072	AP019799.1
Insertion event 5	Vibrio chagasii strain ECSMB14107 chromosome 1, complete sequence	1600	1600	0.15	0	0.9271	CP034970.1
Insertion event 5	Vibrio cholerae isolate Vibrio cholerae str. BC1071 genome assembly, chromosome: I	1591	3143	0.16	0	0.9017	LT897797.1
Insertion event 5	Vibrio parahaemolyticus strain MAVP-R chromosome 1, complete sequence	1585	3519	0.16	0	0.904	CP022552.2
Insertion event 5	Vibrio parahaemolyticus strain MAVP-RPI genomic sequence	1585	3119	0.16	0	0.904	MF066647.2
Insertion event 5	Vibrio cholerae isolate Vibrio cholerae str. BC1071 genome assembly, chromosome: II	1583	10076	0.21	0	0.9026	LT897798.1
Insertion event 5	Vibrio cholerae strain S24 RecA genomic island, complete sequence	1581	3156	0.16	0	0.9008	KJ123688.1
Insertion event 5	Vibrio mimicus strain SCCF01 chromosome 1, complete sequence	1580	11000	0.16	0	0.9007	CP016383.1
Insertion event 5	Vibrio cholerae strain RFB16 chromosome 2, complete sequence	1578	8015	0.16	0	0.9006	CP043556.1
Insertion event 5	Vibrio cholerae strain RFB16 chromosome 1, complete sequence	1578	2254	0.16	0	0.9006	CP043554.1
Insertion event 5	Vibrio cholerae strain FORC_073 chromosome 2, complete sequence	1576	4833	0.19	0	0.8999	CP024083.1
Insertion event 5	Vibrio parahaemolyticus strain FDAARGOS_662 chromosome 1, complete sequence	1570	1570	0.16	0	0.9017	CP044070.1
Insertion event 5	Vibrio parahaemolyticus strain FDAARGOS_51 chromosome 2, complete sequence	1570	1570	0.16	0	0.9017	CP026042.1
Insertion event 5	Vibrio parahaemolyticus strain MAVP-26 chromosome 2, complete sequence	1570	1570	0.16	0	0.9017	CP023247.1
Insertion event 5	Vibrio parahaemolyticus strain MAVP-QPI genomic sequence	1570	1570	0.16	0	0.9017	MF066646.1
Insertion event 5	Vibrio parahaemolyticus strain MAVP-Q chromosome 2, complete sequence	1570	1570	0.16	0	0.9017	CP022472.1
Insertion event 5	Vibrio parahaemolyticus strain ST631 chromosome 2, complete sequence	1570	1570	0.16	0	0.9017	CP011885.1
Insertion event 5	Vibrio mimicus strain SCCF01 chromosome 2, complete sequence	1568	3137	0.16	0	0.9013	CP016384.1
Insertion event 5	Vibrio anguillarum strain 425 chromosome 1, complete sequence	1565	5127	0.21	0	0.9006	CP020534.1
Insertion event 5	Vibrio anguillarum strain MVAV6203, complete genome	1565	1996	0.21	0	0.9006	CP016095.1
Insertion event 5	Vibrio vulnificus YJ016 DNA, chromosome I, complete sequence	1557	6690	0.16	0	0.8975	BA000037.2
Insertion event 5	Vibrio vulnificus YJ016 DNA, chromosome II, complete sequence	1552	1621	0.16	0	0.8983	BA000038.2
Insertion event 5	Vibrio vulnificus strain FORC_016 chromosome I, complete sequence	1550	4545	0.33	0	0.8982	CP011775.1
Insertion event 5	Vibrio vulnificus strain FORC_009 chromosome 1, complete sequence	1550	4545	0.33	0	0.8982	CP009984.1
Insertion event 5	Vibrio cholerae strain 1154-74, complete genome	1550	13887	0.16	0	0.8965	CP010811.1
Insertion event 5	Vibrio cholerae strain RFB05 chromosome 1, complete sequence	1546	1695	0.19	0	0.8981	CP043557.1
Insertion event 5	Vibrio anguillarum strain JLL237 chromosome 2, complete sequence	1544	1544	0.16	0	0.898	CP022102.1
Insertion event 5	Vibrio anguillarum strain JLL237 chromosome 1, complete sequence	1544	2662	0.29	0	0.898	CP022101.1
Insertion event 5	Vibrio anguillarum strain 90-11-286 chromosome II, complete sequence	1544	1544	0.16	0	0.898	CP011461.1
Insertion event 5	Vibrio anguillarum strain 90-11-286 chromosome I, complete sequence	1544	2654	0.29	0	0.898	CP011460.1
Insertion event 5	Vibrio cholerae strain NCTC 30 genome assembly, chromosome: 2	1541	7685	0.16	0	0.8972	LS997868.1
Insertion event 5	Vibrio cholerae strain NCTC 30 genome assembly, chromosome: 1	1541	5961	0.16	0	0.8972	LS997867.1
Insertion event 5	Vibrio parahaemolyticus strain FORC_018 chromosome I, complete sequence	1528	1528	0.16	0	0.8975	CP013826.1
Insertion event 5	Vibrio parahaemolyticus strain FORC_008 chromosome 1, complete sequence	1528	1528	0.16	0	0.8975	CP009982.1
Insertion event 5	Vibrio cholerae strain 4295STDY6534200 genome assembly, chromosome: 2	1524	1524	0.16	0	0.8953	LT992491.1
Insertion event 5	Vibrio coralliilyticus strain 58 plasmid pVs58, complete sequence	1522	2299	0.32	0	0.893	CP016558.1
Insertion event 5	Vibrio parahaemolyticus strain 20130629002S01 chromosome I, complete sequence	1517	1517	0.16	0	0.8958	CP020034.1
Insertion event 5	Vibrio parahaemolyticus strain FORC_022 chromosome 1, complete sequence	1517	1517	0.16	0	0.8958	CP013248.1
Insertion event 5	Vibrio parahaemolyticus strain FORC_022 plasmid, complete sequence	1507	2561	0.3	0	0.8932	CP013250.1
Insertion event 5	Vibrio owensii strain 1700302 chromosome 2, complete sequence	1496	1496	0.16	0	0.8958	CP033138.1
Insertion event 5	Vibrio sp. EJY3 chromosome 1, complete sequence	1495	2613	0.23	0	0.9004	CP003241.1
Insertion event 5	Vibrio rotiferianus B64D1 chromosome 2, complete sequence	1483	4448	0.16	0	0.8856	CP018312.1
Insertion event 5	Vibrio nigripulchritudo plasmid VIBNI_pA, complete genome	1461	2061	0.16	0	0.8836	FP893246.1
Insertion event 5	Vibrio nigripulchritudo str. SFn1 chromosome, complete genome	1456	4361	0.16	0	0.8838	FO203527.1
Insertion event 5	Vibrio nigripulchritudo str. SFn1 chromosome, complete genome	1454	2903	0.16	0	0.8842	FO203526.1
Insertion event 5	Vibrio alginolyticus strain FDAARGOS_108 plasmid unnamed1, complete sequence	1432	2262	0.16	0	0.8856	CP014052.1
Insertion event 5	Vibrio parahaemolyticus strain FORC_006 chromosome 1, complete sequence	1430	2319	0.16	0	0.883	CP009765.1
Insertion event 5	Vibrio penaeicida IFO 15640 insertion sequence ISVpa2 homologue DNA, complete sequence	1430	1430	0.16	0	0.8862	AB353319.1
Insertion event 5	Vibrio casei DSM 22364 plasmid 1 DNA, complete genome	1424	7472	0.16	0	0.8825	AP018682.1
Insertion event 5	Vibrio casei DSM 22364 DNA, chromosome 1, complete geome	1423	17691	0.16	0	0.884	AP018680.1
Insertion event 5	Vibrio parahaemolyticus strain V36 plasmid pVPH1, complete sequence	1423	1423	0.16	0	0.884	KP688397.1
Insertion event 5	Vibrio rumoiensis FERM P-14531 DNA, chromosome 1, complete geome	1417	2978	0.18	0	0.8831	AP018685.1
Insertion event 5	Vibrio casei DSM 22364 DNA, chromosome 2, complete geome	1415	17458	0.16	0	0.8831	AP018681.1
Insertion event 5	Vibrio anguillarum strain VIB43 chromosome 1, complete sequence	1402	15750	0.16	0	0.8799	CP023054.1
Insertion event 5	Vibrio rumoiensis FERM P-14531 plasmid 2 DNA, complete genome	1399	1399	0.16	0	0.8806	AP018688.1
Insertion event 5	Vibrio anguillarum strain J360 chromosome 2, complete sequence	1397	14497	0.28	0	0.8801	CP034673.1
Insertion event 5	Vibrio anguillarum strain J360 chromosome 1, complete sequence	1397	17131	0.16	0	0.8801	CP034672.1
Insertion event 5	Vibrio anguillarum strain VIB43 chromosome 2, complete sequence	1393	14493	0.28	0	0.8799	CP023055.1
Insertion event 5	Vibrio anguillarum strain DSM 21597 chromosome II sequence	1393	3489	0.16	0	0.8799	CP010085.1
Insertion event 5	Vibrio anguillarum strain HI610 chromosome II sequence	1393	1393	0.16	0	0.8799	CP011463.1
Insertion event 5	Vibrio anguillarum strain 4299 chromosome II sequence	1393	2552	0.27	0	0.8799	CP011459.1
Insertion event 5	Vibrio parahaemolyticus O3:K6 KX-V237-IS insertion sequence ISVpa2 KX-V237-IS (a') DNA, complete sequence	1384	1384	0.16	0	0.8781	AB353315.1
Insertion event 5	Vibrio parahaemolyticus O3:K6 KX-V237 insertion sequence ISVpa2 KX-V237 (b) DNA, complete sequence	1384	1384	0.16	0	0.8781	AB353313.1
Insertion event 5	Vibrio parahaemolyticus strain VPD14 chromosome 1, complete sequence	1382	1382	0.16	0	0.878	CP031781.1
Insertion event 5	Vibrio parahaemolyticus strain FDAARGOS_191 chromosome 1, complete sequence	1382	1435	0.16	0	0.878	CP020427.2
Insertion event 5	Vibrio anguillarum strain PF7 chromosome II sequence	1382	1382	0.15	0	0.8942	CP011465.1
