# Supplementary material for: Genetic Structure, Function, and Evolution of Capsule Biosynthesis Loci in Vibrio parahaemolyticus
Source: Front Microbiol. 2021 Jan 11;11:546150. doi: 10.3389/fmicb.2020.546150 (PMC7829505; doi:10.3389/fmicb.2020.546150)
Supplement: Supplementary Table 4 — Details for CPSgc gene duplication events. Each row shows CPSgc gene duplication event. The column with ∗ shows the node location of duplication event in Figure 4. [file Table_4.XLSX]

## Sheet: Supplementary Table S4
Gene Name	Mechanisms	Species Tree Node *	Support	Type	Gene 1	Gene 2
bshA	14/14 recombination	N0	0.025	Shared	K17_VP43_00033, K25_VP132_00012, K31_VP205_00019, K19_VP192_00021, K18_VP197_00019, K41_VP234_00014, K8_VP187_00014, K11_VP107_00016, K56_VP334_00017, K20_VP206_00009, K5_VP195_00018, K37_VP239_00013, K38_VP200_00016, K37_VP239_00014, K19_VP192_00024, K34_VP6_00018, K49_VP238_00015, K8_VP187_00013, K44_VP113_00019, K4_VP198_00016, K1_VP199_00022, K5_VP195_00013, K34_VP6_00015, K69_VP33_00016, K32…	K56_VP334_00016
bshA	14/14 recombination	N0	0.125	Shared	K17_VP43_00033, K25_VP132_00012, K31_VP205_00019, K19_VP192_00021, K18_VP197_00019, K41_VP234_00014, K8_VP187_00014, K11_VP107_00016, K56_VP334_00017, K20_VP206_00009, K5_VP195_00018, K37_VP239_00013, K38_VP200_00016, K37_VP239_00014, K19_VP192_00024, K34_VP6_00018, K49_VP238_00015, K8_VP187_00013, K44_VP113_00019, K4_VP198_00016, K1_VP199_00022, K5_VP195_00013, K34_VP6_00015, K69_VP33_00016, K32…	K49_VP238_00013, K30_VP190_00013, K29_VP247_00014, K23_VP202_00011, K60_VP16_00019, K69_VP33_00013, K1_VP199_00017, K23_VP202_00016, K13_VP109_00011, K17_VP43_00036
bshA	14/14 recombination	N0	0.075	Shared	K17_VP43_00033, K25_VP132_00012, K31_VP205_00019, K19_VP192_00021, K18_VP197_00019, K41_VP234_00014, K8_VP187_00014, K11_VP107_00016, K56_VP334_00017, K20_VP206_00009, K5_VP195_00018, K37_VP239_00013, K38_VP200_00016, K37_VP239_00014, K19_VP192_00024, K34_VP6_00018, K49_VP238_00015, K8_VP187_00013, K44_VP113_00019, K4_VP198_00016, K1_VP199_00022, K5_VP195_00013, K34_VP6_00015, K69_VP33_00016, K32…	K49_VP238_00011, K44_VP113_00021, K11_VP107_00017, K11_VP107_00009
bshA	14/14 recombination	N1	0.027027	Shared	K25_VP132_00012, K31_VP205_00019, K19_VP192_00021, K18_VP197_00019, K41_VP234_00014, K8_VP187_00014, K11_VP107_00016, K56_VP334_00017, K20_VP206_00009, K5_VP195_00018, K37_VP239_00013, K38_VP200_00016, K37_VP239_00014, K19_VP192_00024, K34_VP6_00018, K49_VP238_00015, K8_VP187_00013, K44_VP113_00019, K4_VP198_00016, K1_VP199_00022, K5_VP195_00013, K34_VP6_00015	K69_VP33_00016, K32_VP99_00026, K8_VP187_00016, K12_VP179_00021
bshA	14/14 recombination	N1	0.0540541	Shared	K25_VP132_00012, K31_VP205_00019, K19_VP192_00021, K18_VP197_00019, K41_VP234_00014, K8_VP187_00014, K11_VP107_00016	K56_VP334_00017, K20_VP206_00009, K5_VP195_00018, K37_VP239_00013, K38_VP200_00016, K37_VP239_00014, K19_VP192_00024, K34_VP6_00018, K49_VP238_00015, K8_VP187_00013, K44_VP113_00019, K4_VP198_00016, K1_VP199_00022, K5_VP195_00013, K34_VP6_00015
bshA	14/14 recombination	N1	0.027027	Shared	K56_VP334_00017, K20_VP206_00009, K5_VP195_00018, K37_VP239_00013, K38_VP200_00016, K37_VP239_00014, K19_VP192_00024	K34_VP6_00018, K49_VP238_00015, K8_VP187_00013, K44_VP113_00019, K4_VP198_00016, K1_VP199_00022, K5_VP195_00013, K34_VP6_00015
bshA	14/14 recombination	N1	0.027027	Shared	K20_VP206_00009, K5_VP195_00018, K37_VP239_00013	K38_VP200_00016, K37_VP239_00014, K19_VP192_00024
bshA	14/14 recombination	N4	0.0285714	Shared	K34_VP6_00018, K49_VP238_00015, K8_VP187_00013, K44_VP113_00019, K4_VP198_00016, K1_VP199_00022, K5_VP195_00013	K34_VP6_00015
bshA	14/14 recombination	K11	1	Terminal	K11_VP107_00017	K11_VP107_00009
bshA	14/14 recombination	N0	0.025	Shared	K30_VP190_00013, K29_VP247_00014, K23_VP202_00011	K60_VP16_00019, K69_VP33_00013, K1_VP199_00017, K23_VP202_00016, K13_VP109_00011, K17_VP43_00036
Rv2957	2/17 (K3,K28) duplication;15/17 recombination	N2	0.666667	Shared	K3_VP245_00046, K28_VP53_00050	K3_VP245_00038, K28_VP53_00042
Rv2957	2/17 (K3,K28) duplication;15/17 recombination	N1	0.0810811	Shared	K34_VP6_00013, K49_VP238_00012, K11_VP107_00014	K31_VP205_00018, K42_VP4_00012, K18_VP197_00017, K19_VP192_00013, K36_VP104_00014, K69_VP33_00014, K32_VP99_00016, K37_VP239_00012, K29_VP247_00010, K68_VP161_00016, K55_VP1_00018, K60_VP16_00016, K38_VP200_00014, K31_VP205_00020, K13_VP109_00016, K19_VP192_00014, K36_VP104_00015, K13_VP109_00024, K42_VP4_00023, K18_VP197_00020, K21_VP439_00018, K71_VP32_00017, K60_VP16_00021, K68_VP161_00024, K4…
Rv2957	2/17 (K3,K28) duplication;15/17 recombination	N1	0.0540541	Shared	K42_VP4_00012, K18_VP197_00017	K19_VP192_00013, K36_VP104_00014, K69_VP33_00014, K32_VP99_00016, K37_VP239_00012, K29_VP247_00010, K68_VP161_00016, K55_VP1_00018, K60_VP16_00016, K38_VP200_00014, K31_VP205_00020, K13_VP109_00016, K19_VP192_00014, K36_VP104_00015, K13_VP109_00024, K42_VP4_00023, K18_VP197_00020, K21_VP439_00018, K71_VP32_00017, K60_VP16_00021, K68_VP161_00024, K41_VP234_00019, K56_VP334_00015, K36_VP104_00012, …
Rv2957	2/17 (K3,K28) duplication;15/17 recombination	N1	0.135135	Shared	K19_VP192_00013, K36_VP104_00014, K69_VP33_00014, K32_VP99_00016, K37_VP239_00012, K29_VP247_00010, K68_VP161_00016, K55_VP1_00018, K60_VP16_00016, K38_VP200_00014	K31_VP205_00020, K13_VP109_00016, K19_VP192_00014, K36_VP104_00015, K13_VP109_00024, K42_VP4_00023, K18_VP197_00020, K21_VP439_00018, K71_VP32_00017, K60_VP16_00021, K68_VP161_00024, K41_VP234_00019, K56_VP334_00015, K36_VP104_00012, K71_VP32_00016, K13_VP109_00017, K1_VP199_00015, K4_VP198_00013, K9_VP135_00025, K8_VP187_00023, K11_VP107_00024, K55_VP1_00026, K49_VP238_00022, K44_VP113_00017, K4…
Rv2957	2/17 (K3,K28) duplication;15/17 recombination	N1	0.0810811	Shared	K31_VP205_00020, K13_VP109_00016, K19_VP192_00014, K36_VP104_00015, K13_VP109_00024, K42_VP4_00023, K18_VP197_00020, K21_VP439_00018, K71_VP32_00017, K60_VP16_00021, K68_VP161_00024, K41_VP234_00019, K56_VP334_00015	K36_VP104_00012, K71_VP32_00016, K13_VP109_00017, K1_VP199_00015, K4_VP198_00013, K9_VP135_00025, K8_VP187_00023, K11_VP107_00024, K55_VP1_00026, K49_VP238_00022, K44_VP113_00017, K44_VP113_00028, K1_VP199_00026, K12_VP179_00028, K34_VP6_00025
Rv2957	2/17 (K3,K28) duplication;15/17 recombination	N13	0.037037	Shared	K36_VP104_00012, K71_VP32_00016, K13_VP109_00017, K1_VP199_00015	K4_VP198_00013, K9_VP135_00025, K8_VP187_00023, K11_VP107_00024, K55_VP1_00026, K49_VP238_00022, K44_VP113_00017, K44_VP113_00028, K1_VP199_00026, K12_VP179_00028, K34_VP6_00025
Rv2957	2/17 (K3,K28) duplication;15/17 recombination	N27	0.142857	Shared	K44_VP113_00017	K44_VP113_00028, K1_VP199_00026, K12_VP179_00028, K34_VP6_00025
gtaB	5/5 recombination	N0	0.15	Shared	K17_VP43_00016, K63_VP321_00015, K32_VP99_00010, K58_VP230_00010, K58_VP230_00011, K6_VP204_00010, K48_VP229_00010, K31_VP205_00010, K28_VP53_00031, K3_VP245_00031	K3_VP245_00037, K42_VP4_00026, K58_VP230_00025, K6_VP204_00024, K29_VP247_00022, K56_VP334_00021, K68_VP161_00027, K49_VP238_00027, K38_VP200_00021, K28_VP53_00054, K3_VP245_00050, K41_VP234_00025, K32_VP99_00036, K19_VP192_00027, K21_VP439_00021, K9_VP135_00030, K4_VP198_00029, K13_VP109_00027, K18_VP197_00027, K60_VP16_00027, K31_VP205_00026, K20_VP206_00019, K25_VP132_00021, K36_VP104_00018, K…
gtaB	5/5 recombination	N6	0.0294118	Shared	K58_VP230_00010	K58_VP230_00011, K6_VP204_00010, K48_VP229_00010, K31_VP205_00010
gtaB	5/5 recombination	N0	0.025	Shared	K3_VP245_00037	K42_VP4_00026, K58_VP230_00025, K6_VP204_00024, K29_VP247_00022, K56_VP334_00021, K68_VP161_00027, K49_VP238_00027, K38_VP200_00021, K28_VP53_00054, K3_VP245_00050, K41_VP234_00025, K32_VP99_00036, K19_VP192_00027, K21_VP439_00021, K9_VP135_00030, K4_VP198_00029, K13_VP109_00027, K18_VP197_00027, K60_VP16_00027, K31_VP205_00026, K20_VP206_00019, K25_VP132_00021, K36_VP104_00018, K8_VP187_00028, K…
gmd	3/3 recombination	N1	0.0810811	Shared	K20_VP206_00018, K25_VP132_00020, K12_VP179_00033, K18_VP197_00026, K56_VP334_00020, K41_VP234_00024, K60_VP16_00026, K19_VP192_00023, K9_VP135_00017	K18_VP197_00013, K32_VP99_00027, K9_VP135_00019, K8_VP187_00017, K44_VP113_00022, K63_VP321_00022, K13_VP109_00018, K68_VP161_00018, K4_VP198_00017, K49_VP238_00016, K34_VP6_00019, K55_VP1_00020, K42_VP4_00017, K11_VP107_00018, K12_VP179_00022
pglF	5/5 recombination	N12	0.107143	Shared	K30_VP190_00014, K29_VP247_00015, K33_VP203_00015, K1_VP199_00011, K60_VP16_00009	K38_VP200_00019, K1_VP199_00029, K33_VP203_00021, K49_VP238_00025, K8_VP187_00026, K44_VP113_00031, K34_VP6_00028, K37_VP239_00017, K48_VP229_00023, K71_VP32_00020, K30_VP190_00021
epsM	4/4 recombination	N0	0.05	Shared	K63_VP321_00014, K17_VP43_00015	K63_VP321_00030, K4_VP198_00025, K30_VP190_00019, K9_VP135_00016, K55_VP1_00013, K44_VP113_00016, K42_VP4_00013, K42_VP4_00014, K13_VP109_00010, K37_VP239_00010, K17_VP43_00023, K44_VP113_00011, K17_VP43_00040
epsM	4/4 recombination	N0	0.025	Shared	K9_VP135_00016, K55_VP1_00013, K44_VP113_00016, K42_VP4_00013, K42_VP4_00014, K13_VP109_00010, K37_VP239_00010, K17_VP43_00023, K44_VP113_00011	K17_VP43_00040
epsM	4/4 recombination	N0	0.05	Shared	K44_VP113_00016, K42_VP4_00013	K42_VP4_00014, K13_VP109_00010, K37_VP239_00010, K17_VP43_00023, K44_VP113_00011
wecA	2/2 recombination	N2	0.666667	Shared	K3_VP245_00007, K28_VP53_00007	K28_VP53_00025, K3_VP245_00025
fcl	1/1 recombinaiton	N8	0.03125	Shared	K55_VP1_00014	K34_VP6_00020, K12_VP179_00023, K4_VP198_00018, K55_VP1_00021, K42_VP4_00018, K13_VP109_00019, K68_VP161_00019, K9_VP135_00020, K49_VP238_00017, K8_VP187_00018, K63_VP321_00023
desV	2/2 recombination	N0	0.05	Shared	K63_VP321_00011, K17_VP43_00012	K17_VP43_00041, K4_VP198_00026, K63_VP321_00031, K30_VP190_00020, K6_VP204_00021, K58_VP230_00022
oatA	1/1 recombination	N9	0.0645161	Shared	K23_VP202_00015, K56_VP334_00013, K69_VP33_00011, K20_VP206_00015, K13_VP109_00014	K23_VP202_00017, K20_VP206_00014
wecB	1/1 duplication	N0	0.025	Shared	K17_VP43_00028, K29_VP247_00017, K33_VP203_00017, K30_VP190_00016	K17_VP43_00009
wecC	1/1 duplication	K17	1	Terminal	K17_VP43_00029	K17_VP43_00010
kdsB	1/1 duplication	K18	1	Terminal	K18_VP197_00022	K18_VP197_00012
hepC	1/1 duplicaiotn	K17	1	Terminal	K17_VP43_00032	K17_VP43_00037
